# Supplementary material for: From Single Strains to Synthetic Bacterial Communities: Microbial Remediation in Saline–A-Alkali Soil
Source: Life (Basel). 2026 Jun 2;16(6):938. doi: 10.3390/life16060938 (PMC13302735; doi:10.3390/life16060938)
Supplement: Supplementary file 1 [file life-16-00938-s001.zip]

Archive with 1 entries (1 files):
- life-4262500-supplementary.pdf
